# Supplementary material for: Application of Multivariate Statistical Techniques and Water Quality Index for the Assessment of Water Quality and Apportionment of Pollution Sources in the Yeongsan River, South Korea
Source: Int J Environ Res Public Health. 2021 Aug 4;18(16):8268. doi: 10.3390/ijerph18168268 (PMC8392859; doi:10.3390/ijerph18168268)
Supplement: Supplementary file 1 [file ijerph-18-08268-s001.zip]

Archive with 1 entries (1 files):
- ijerph-1288832-supplementary.pdf
